# Supplementary material for: Transcriptome analysis of the impact of exogenous methyl jasmonate on the opening of sorghum florets
Source: PLoS One. 2021 Mar 31;16(3):e0248962. doi: 10.1371/journal.pone.0248962 (PMC8011725; doi:10.1371/journal.pone.0248962)
Supplement: S1 Table — (XLSX) [file pone.0248962.s003.xlsx]

## Sheet: Sheet1
S1 Table Full information of two targets LOC-1 and LOC-2
Gene name	Gene ID	Annotation	Primer	Sequence
LOC-1	LOC8063704	alpha-amylase isozyme	Forward:ATGGCGAAGCACTCGGCTGCCA Reverse:GTGGTGCCGCCCCGCTGGAAC	atggcgaagcactcggctgccatgtgcagcctcctagtgttggtgctgctctgcttgggctcccagctggtccaatcccaggtcctcttccaggggttcaactgggagtcgtgcaagaagcaaggtgggtggtacaactacctccgggggcaggtggacgacatcgccgcaacgggggccacgcacgtctggctcccgccgccgtcgcactcggtggcgccgcaggggtacatgcccggccgcctctacgacctcgacgcgtccaagtacggcacccacgcggagctcaagtcactgatcgcggcgttccacgccaagggcgtgcagtgcgtcgccgacgttgtgatcaaccaccgctgcgccgactacaaggacagccgcggcatctattgcatcttc…
LOC-2	LOC8076139	glucose-6-phosphate 1-epimerase	Forward:ATGTCAGGGGCGAAGGCATCCGT Reverse:TATTGTGTGCATTCGACGAATCA	atgtcaggggcgaaggcatccgtggagcgcgtgaaggaccgcgccaccggcctcgacaagttcgtgctccgcgaggcccggggcagctccgtcgaggtatatttatatggaggccaagtgacattttggaaaaataacttcggtcaacaactgctttttgttagtgacaaggctacttttaaaccaccaaaagcaattcgtggtggcatccaaatttgcttccctcaactaggtaaccatggagttcttgaacagcatggatttgcaaggaaccgattttggagtgtcgatgaaagtccaccttcttttccagttgctacttccaattgtcatattgacttgatactcaagtcatctcaagaggatttgaagatctggccacatagttatgaatttcgt…
